# Supplementary material for: Psychological and physiological effects of applying self-control to the mobile phone
Source: PLoS One. 2019 Nov 4;14(11):e0224464. doi: 10.1371/journal.pone.0224464 (PMC6827987; doi:10.1371/journal.pone.0224464)
Supplement: S1 Table — In S1 Table, all p-values are Bonferroni corrected. The boring item was reverse-scored for the enjoyment index, only. Superscripts denote a higher mean for that condition relative to the adjacent condition, for the same dependent variable. (XLSX) [file pone.0224464.s001.xlsx]

## Sheet: S1 Table
Multiple Comparisons Tests Across Measures
Dependent variable	Conditions		p
Enjoyment index	No phone	Phone resist	1.00
	No phone	Phone use	1.00
	Phone resist	Phone use	.791
Enjoyable	No phone	Phone resist	1.00
	No phone	Phone use	1.00
	Phone resist	Phone use	1.00
Entertaining	No phone	Phone resist	.880
	No phone	Phone use	.284
	Phone resist	Phone usea	.022
Boring	No phone	Phone resist	1.00
	No phone	Phone use	1.00
	Phone resist	Phone use	1.00
Concentration difficulty	No phonea	Phone resist	.038
	No phonea	Phone use	.003
	Phone resist	Phone use	1.00
Mind wandering	No phone	Phone resist	1.00
	No phonea	Phone use	< .001
	Phone resista	Phone use	.001
Mobile phone perceptions	No phone	Phone resist	1.00
	No phone	Phone use	.984
	Phone resist	Phone use	.186
Mobile phone use	No phone	Phone resist	1.00
	No phone	Phone use	.172
	Phone resist	Phone use	.420
Mobile phone intensity	No phone	Phone resist	1.00
	No phone	Phone use	1.00
	Phone resist	Phone use	1.00
PANAS positive	No phone	Phone resist	1.00
	No phone	Phone use	1.00
	Phone resist	Phone use	1.00
PANAS negative	No phone	Phone resist	1.00
	No phone	Phone use	.867
	Phone resist	Phone use	1.00
S1 Table. Multiple Comparisons Tests Across Measures. In S1 Table, all p-values are Bonferroni corrected.
The boring item was reverse-scored for the enjoyment index, only.
Superscripts denote a higher mean for that condition relative to the adjacent condition, for the same dependent variable.
